# Supplementary material for: Effects of Modified Attapulgite on Daily Weight Gain, Serum Indexes and Serum Metabolites in Fattening Beef Cattle
Source: Animals (Basel). 2025 Jul 23;15(15):2167. doi: 10.3390/ani15152167 (PMC12345580; doi:10.3390/ani15152167)
Supplement: Supplementary file 1 [file animals-15-02167-s001.zip]

Archive with 1 entries (1 files):
- animals-3716807-supplementary.pdf
